# Supplementary material for: The gender wage gap among health care workers across educational and occupational groups
Source: Health Aff Sch. 2023 Dec 27;2(1):qxad090. doi: 10.1093/haschl/qxad090 (PMC10986226; doi:10.1093/haschl/qxad090)
Supplement: qxad090_Supplementary_Data [file qxad090_Supplementary_Data.zip]

Archive with 3 entries (3 files):
- coi_disclosure.docx
- Wage gaps_Appendix.docx
- coi_disclosure BKF.docx
